# Supplementary material for: Deformation-Thermal Co-Induced Ferromagnetism of Austenite Nanocrystalline FeCoCr Powders for Strong Microwave Absorption
Source: Nanomaterials (Basel). 2022 Jun 30;12(13):2263. doi: 10.3390/nano12132263 (PMC9268570; doi:10.3390/nano12132263)
Supplement: Supplementary file 1 [file nanomaterials-12-02263-s001.zip]

Archive with 1 entries (1 files):
- nanomaterials-1739023-supplementary.pdf
